# Supplementary material for: Association between Neck Circumference and Subclinical Atherosclerosis among Chinese Steelworkers: A Cross-Sectional Survey
Source: Int J Environ Res Public Health. 2022 May 31;19(11):6740. doi: 10.3390/ijerph19116740 (PMC9180598; doi:10.3390/ijerph19116740)
Supplement: Supplementary file 1 [file ijerph-19-06740-s001.zip]

Archive with 1 entries (1 files):
- ijerph-1701966-supplementary.pdf
